# Supplementary material for: The Gammaretroviral p12 protein has multiple domains that function during the early stages of replication
Source: Retrovirology. 2012 Oct 4;9:83. doi: 10.1186/1742-4690-9-83 (PMC3492146; doi:10.1186/1742-4690-9-83)
Supplement: Additional file 5 — Site directed mutagenesis primer sequences used to construct different gammaretroviral p12 alanine substitution mutations. [file 1742-4690-9-83-S5.xlsx]

## Sheet: table S1
Additional file 5: Site directed mutagenesis primer sequences used to construct different gammaretroviral p12 alanine substitution mutations
Viral species	Mutant name	Mutation	Forward primer (5'-3')	Reverse primer (5'-3')
N-MLV and B-MLV	5	RPSKPQ(10-15)AAAAAA	gctcttaccccctctataaaacccgcagctgctgcagctgcggttctctccgataatggcg	cgccattatcggagagaaccgcagctgcagcagctgcgggttttatagagggggtaagagc
	6	VLSDN(16-20)AAAAA	gaccttctaaacctcaggctgccgccgctgctggcggacctctcattgac	gtcaatgagaggtccgccagcagcggcggcagcctgaggtttagaaggtc
	7	GGPLI(21-25)AAAAA	acctcaggttctctccgataatgccgcagctgccgctgaccttctctcagaagaccct	agggtcttctgagagaaggtcagcggcagctgcggcattatcggagagaacctgaggt
	8	DLLSED(26-31)AAAAAA	ggcggacctctcattgccgctgccgcagcagcccctccgccgtacggag	ctccgtacggcggaggggctgctgcggcagcggcaatgagaggtccgcc
	13	PSPIV(61-65)AAAAA	gagattcctgccgccgctgccgcagcgtctcgcctgcggg	cccgcaggcgagacgctgcggcagcggcggcaggaatctc
	14	SRLRG(66-70)AAAAA	cctgccccctctcccatagtggctgccgcggcggccaaaagagacccgcccgcg	cgcgggcgggtctcttttggccgccgcggcagccactatgggagagggggcagg
	15	KRDPP(71-75)AAAAA	cgcctgcggggcgcagcagccgccgccgcggcagattcc	ggaatctgccgcggcggcggctgctgcgccccgcaggcg
XMRV	5	KPPKPQ(10-15)AAAAAA	cttaccccctctataaagtccgcagctgctgcggccgcggttctccctgatagcggcgga	tccgccgctatcagggagaaccgcggccgcagcagctgcggactttatagagggggtaag
	6	VLPDS(16-20)AAAAA	cctcctaagccccaggctgccgctgctgccggcggacctctcat	atgagaggtccgccggcagcagcggcagcctggggcttaggagg
	7	GGPLI(21-25)AAAAA	cccaggttctccctgatagcgccgcagctgccgctgaccttctcacagaggatcc	ggatcctctgtgagaaggtcagcggcagctgcggcgctatcagggagaacctggg
	13	PSPMV(60-64)AAAAA	tccgaggtttcccccgctgctgccgcggcgtctcgactgcgggga	tccccgcagtcgagacgccgcggcagcagcgggggaaacctcgga
	14	SRLRG(65-69)AAAAA	tcccccccttctcccatggtggctgcagcggcggcaaggagagaccctcccgcagcg	cgctgcgggagggtctctccttgccgccgctgcagccaccatgggagaaggggggga
	15	RRDPP(70-74)AAAAA	tctcgactgcggggagcggcagccgctgccgcagcggactccacc	ggtggagtccgctgcggcagcggctgccgctccccgcagtcgaga
FelV	5	DPPKPP(7-12)AAAAAA	cgttctccccaagccagccgccgccgcagcggctgtgttaccgcctgat	atcaggcggtaacacagccgctgcggcggcggctggcttggggagaacg
	6	VLPPDP(13-18)AAAAAA	cagacccccccaaaccgcctgcggcagcggctgctgcttcctcccctttaattgatc	gatcaattaaaggggaggaagcagcagccgctgccgcaggcggtttgggagggtctg
	7	SSPLI(19-23)AAAAA	aaccgcctgtgttaccgcctgatcctgctgccgctgcagctgatctcttaacagaagagccac	gtggctcttctgttaagagatcagctgcagcggcagcaggatcaggcggtaacacaggcggtt
	8	DLLTEE(24-29)AAAAAA	accgcctgatccttcttcccctttaattgctgccgcagcagcagcgccacctccctatccgggg	ccccggatagggaggtggcgctgctgctgcggcagcaattaaaggggaagaaggatcaggcggt
	13	SPI(51-53)AAA	aggaccccaaccgctgccgcggctgcaagccggcta	tagccggcttgcagccgcggcagcggttggggtcct
	14	SRLRE(55-59)AAAAA	cccaaccgcttccccgattgccgccgcggcagcggcacgacgagaaaaccctgctgaa	ttcagcagggttttctcgtcgtgccgctgccgcggcggcaatcggggaagcggttggg
	15	RRENP(60-64)AAAAA	ccccgattgccagccggctaagggaagcagcagcagccgctgctgaagaatctcaagcc	ggcttgagattcttcagcagcggctgctgctgcttcccttagccggctggcaatcgggg
GalV	N	TDDLL(3-7)AAAAA	ccccccatctacccggcagcagccgccgcagccctcctctctgaacccacg	cgtgggttcagagaggagggctgcggcggctgctgccgggtagatgggggg
	8	LLSEPT(8-13)AAAAAA	gcaacagacgacttactcgccgccgctgcagccgcgcccccgccctatccggcggca	tgccgccggatagggcgggggcgcggctgcagcggcggcgagtaagtcgtctgttgc
	13	EGP(44-46)AAA	agcgatcctgcggcggcagccgctgggaccaggagt	actcctggtcccagcggctgccgccgcaggatcgct
	14	GTRSR(49-53)AAAAA	cctgaggggccagccgctgcggccgcggctgcccgtgcccgcagtccagca	tgctggactgcgggcacgggcagccgcggccgcagcggctggcccctcagg
	15	RARSP(54-58)AAAAA	gctgggaccaggagtcgcgctgccgccgctgcagcagacaactcgggt	acccgagttgtctgctgcagcggcggcagcgcgactcctggtcccagc
