# Supplementary material for: The Gammaretroviral p12 protein has multiple domains that function during the early stages of replication
Source: Retrovirology. 2012 Oct 4;9:83. doi: 10.1186/1742-4690-9-83 (PMC3492146; doi:10.1186/1742-4690-9-83)
Supplement: Additional file 6 — Site directed mutagenesis primer sequences used to construct single amino acid changes in p12. [file 1742-4690-9-83-S6.xlsx]

## Sheet: table S2
Additional file 6: Site directed mutagenesis primer sequences used to construct single amino acid changes in p12
Viral species	Mutation	Forward primer (5'-3')	Reverse primer (5'-3')
Mo-MLV	K10A	cactccttctctaggcgccgcacctaaacctcaagttctt	aagaacttgaggtttaggtgcggcgcctagagaaggagtg
	P11A	cttctctaggcgccaaagctaaacctcaagttcttt	aaagaacttgaggtttagctttggcgcctagagaag
	K12A	tccttctctaggcgccaaacctgcacctcaagttctttct	agaaagaacttgaggtgcaggtttggcgcctagagaagga
	P13A	tctaggcgccaaacctaaagctcaagttctttctg	cagaaagaacttgagctttaggtttggcgcctaga
	Q14A	ctaggcgccaaacctaaacctgcagttctttctgacagtgg	ccactgtcagaaagaactgcaggtttaggtttggcgcctag
	KKQ(10,12,14)AAA	ctcactccttctctaggcgccgcacctgcacctgcagttctttctgacagtggggg	cccccactgtcagaaagaactgcaggtgcaggtgcggcgcctagagaaggagtgag
	V15A	caaacctaaacctcaagctctttctgacagtgggg	ccccactgtcagaaagagcttgaggtttaggtttg
	L16A	gccaaacctaaacctcaagttgcttctgacagtggggggc	gccccccactgtcagaagcaacttgaggtttaggtttggc
	S17A	caaacctaaacctcaagttcttgctgacagtgggg	ccccactgtcagcaagaacttgaggtttaggtttg
	D18A	cctaaacctcaagttctttctgctagtggggggccgctcatcgac	gtcgatgagcggccccccactagcagaaagaacttgaggtttagg
	S19A	ctcaagttctttctgacgctggggggccgctc	gagcggccccccagcgtcagaaagaacttgag
	G20A	ctttctgacagtgcggggccgctcatc	gatgagcggccccgcactgtcagaaag
	G21A	ctgacagtggggcgccgctcatcga	tcgatgagcggcgccccactgtcag
	P22A	gacagtgggggagcgctcatcgacc	ggtcgatgagcgctcccccactgtc
	L23A	gacagtggggggccggccatcgacctacttac	gtaagtaggtcgatggccggccccccactgtc
	I24A	gtggggggccgctcgccgacctacttacaga	tctgtaagtaggtcggcgagcggccccccac
	D25A	ggggccgctcatcgccctacttacagaag	cttctgtaagtagggcgatgagcggcccc
	L26A	gggccgctcatcgacgcacttacagaagaccc	gccgctcatcgacctagctacagaagacccccc
	L27A	gccgctcatcgacctagctacagaagacccccc	ggggggtcttctgtagctaggtcgatgagcggc
	T28A	gccgctcatcgacctacttgcagaagacccc	ggggtcttctgcaagtaggtcgatgagcggc
	E29A	catcgacctacttacagcagaccccccgccttataggg	ccctataaggcggggggtctgctgtaagtaggtcgatg
	D30A	atcgacctacttacagaagccccaccgccttatagggacc	ggtccctataaggcggtggggcttctgtaagtaggtcgat
	P60A	gaggcaccggacgcctccccaatgg	ccattggggaggcgtccggtgcctc
	S61A	gcaccggaccccgccccaatggcat	atgccattggggcggggtccggtgc
	P62A	ccggacccctccgcaatggcatctc	gagatgccattgcggaggggtccgg
	M63A	ccggacccctccccagcggcatctcgcc	ggcgagatgccgctggggaggggtccgg
	S65A	ctccccaatggcagctcgcctacgtgg	ccacgtaggcgagctgccattggggag
	R66A	ccctccccaatggcatctgccctacgtggg	cccacgtagggcagatgccattggggaggg
	L67A	caatggcatctcgcgcacgtgggagacggg	cccgtctcccacgtgcgcgagatgccattg
	R68A	cccaatggcatctcgcctagctgggagacggg	cccgtctcccagctaggcgagatgccattggg
	G69A	ctcgcctacgtgcgagacgggagcc	ggctcccgtctcgcacgtaggcgag
	R70A	cgcctacgtggggcacgggagccccc	gggggctcccgtgccccacgtaggcg
	R71A	ctcgcctacgtgggagagcggagccccc	gggggctccgctctcccacgtaggcgag
	E72A	tgggagacgggcgccccctgtgg	ccacagggggcgcccgtctccca
	P73A	ggagacgggaggcccctgtggcc	ggccacaggggcctcccgtctcc
	P74A	gacgggagcccgctgtggccgac	gtcggccacagcgggctcccgtc
GalV	T3A	cccatctacccggcagcagacgacttactcc	ggagtaagtcgtctgctgccgggtagatggg
	D4A	ctacccggcaacagccgacttactcctcc	ggaggagtaagtcggctgttgccgggtag
	D5A	cccggcaacagacgccttactcctcctct	agaggaggagtaaggcgtctgttgccggg
	L6A	cccggcaacagacgacgcactcctcctctctgaa	ttcagagaggaggagtgcgtcgtctgttgccggg
	L7A	acccggcaacagacgacttagccctcctctctg	cagagaggagggctaagtcgtctgttgccgggt
	L8A	gcaacagacgacttactcgccctctctgaacccacgccc	gggcgtgggttcagagagggcgagtaagtcgtctgttgc
	L9A	gacgacttactcctcgcctctgaacccacgccc	gggcgtgggttcagaggcgaggagtaagtcgtc
	E44A	gatagtagcgatcctgcggggccagccgctggg	cccagcggctggccccgcaggatcgctactatc
	G45A	agtagcgatcctgaggcgccagccgctgggacc	ggtcccagcggctggcgcctcaggatcgctact
	P46A	agcgatcctgagggggcagccgctgggaccagg	cctggtcccagcggctgccccctcaggatcgct
	G49A	gaggggccagccgctgcgaccaggagtcgccgt	acggcgactcctggtcgcagcggctggcccctc
	T50A	gggccagccgctggggccaggagtcgccgtgcc	ggcacggcgactcctggccccagcggctggccc
	R51A	ccagccgctgggaccgcgagtcgccgtgcccgc	gcgggcacggcgactcgcggtcccagcggctgg
	S52A	gccgctgggaccagggctcgccgtgcccgcagt	actgcgggcacggcgagccctggtcccagcggc
	R53A	gctgggaccaggagtgcccgtgcccgcagtcca	tggactgcgggcacgggcactcctggtcccagc
	R54A	gggaccaggagtcgcgctgcccgcagtccagca	tgctggactgcgggcagcgcgactcctggtccc
	R56A	aggagtcgccgtgccgccagtccagcagacaac	gttgtctgctggactggcggcacggcgactcct
	S57A	agtcgccgtgcccgcgctccagcagacaactcg	cgagttgtctgctggagcgcgggcacggcgact
	P58A	cgccgtgcccgcagtgcagcagacaactcgggt	acccgagttgtctgctgcactgcgggcacggcg
